# Supplementary material for: Uplift of the Tibetan Plateau driven by mantle delamination from the overriding plate
Source: Nat Geosci. 2024 Jul 2;17(7):683–8. doi: 10.1038/s41561-024-01473-7 (PMC11245390; doi:10.1038/s41561-024-01473-7)
Supplement: Supplementary file 2 — Modelling results for Figs. 4 and 5. [file 41561_2024_1473_MOESM2_ESM.xlsx]

## Sheet: Fig_4a & Fig_5a melts movements
X (km)	X (km)	Step	Time(Ma)
2541	2541	45	5.44275
2536	2536	45	6.35055
2541	2541	45	7.33851
2541	2541	45	8.19564
2541	2541	45	9.05703
2541	2541	45	9.9812
2540	2540	45	10.8371
2542	2542	46	11.4971
2543	2543	45	12.1571
2540	2540	46	12.8171
2547	2547	47	13.4771
2549	2549	47	14.1371
2564	2564	48	14.7971
2572	2572	50	15.4571
2584	2584	49	16.1171
2599	2599	49	16.7771
2612	2612	49	17.4371
2624	2624	46	18.0971
2637	2637	46	18.7571
2647	2647	48	19.4171
2658	2658	46	20.0771
2669	2669	46	20.7371
2682	2682	46	21.3971
2693	2693	46	22.0571
2705	2705	49	22.7171
2717	2717	48	23.3771
2730	2730	51	24.0371
2744	2744	49	24.6971
2756	2756	49	25.3571
2768	2768	48	26.0171
2780	2780	50	26.6771
2792	2792	49	27.3371
2803	2803	48	27.9971
2815	2815	49	28.6571
2825	2825	48	29.3171
2836	2836	48	29.9771
2847	2847	48	30.6371
2858	2858	50	31.2971
2870	2870	50	31.9571
2882	2882	50	32.6171
2894	2894	48	33.2771
2907	2907	48	33.9371
2920	2920	49	34.5971
2933	2933	50	35.2571
2945	2945	49	35.9171
2957	2957	49	36.5771
2967	2967	48	37.2371
2976	2976	49	37.8971
2984	2984	49	38.5571
2991	2991	48	39.2171
2998	2998	49	39.8771
3003	3003	48	40.5371
3009	3009	49	41.1971
3014	3014	49	41.8571
3019	3019	49	42.5171
3023	3023	48	43.1771
3028	3028	49	43.8371
3033	3033	49	44.4971
3038	3038	49	45.1571
3042	3042	49	45.8171
3047	3047	49	46.4771
3052	3052	49	47.1371
3056	3056	49	47.7971
3061	3061	49	48.4571
3066	3066	49	49.1171
3072	3072	50	49.7771
3077	3077	50	50.4371
3082	3082	50	51.0971
3087	3087	49	51.7571
3092	3092	50	52.4171
3098	3098	50	53.0771
3103	3103	50	53.7371
3108	3108	50	54.3971
3113	3113	50	55.0571
3118	3118	50	55.7171
3123	3123	50	56.3771
3143	3143	51	59.0171
3147	3147	51	59.6771
3152	3152	51	60.3371
3157	3157	53	60.9971
3161	3161	51	61.6571
3166	3166	51	62.3171
3171	3171	52	62.9771
3175	3175	52	63.6371
3180	3180	53	64.2971
3185	3185	52	64.9571
3190	3190	53	65.6171
3194	3194	52	66.2771
3199	3199	53	66.9371
3204	3204	53	67.5971
3209	3209	53	68.2571
3214	3214	54	68.9171
3219	3219	54	69.5771
3224	3224	55	70.2371
3229	3229	52	70.8971

## Sheet: Fig_4b-d. modelled topography
X (km)	Time (Ma)	Topography (km)
0	0	0.800243
10	0	0.800243
20	0	0.800243
30	0	0.800243
40	0	0.800243
50	0	0.800243
60	0	0.800421
70	0	0.798987
80	0	0.795547
90	0	0.790446
100	0	0.787098
110	0	0.786856
120	0	0.788858
130	0	0.793714
140	0	0.798781
150	0	0.80243
160	0	0.804708
170	0	0.805258
180	0	0.803858
190	0	0.801182
200	0	0.799473
210	0	0.797804
220	0	0.796488
230	0	0.79595
240	0	0.796549
250	0	0.798005
260	0	0.800465
270	0	0.803419
280	0	0.805871
290	0	0.807522
300	0	0.808476
310	0	0.807915
320	0	0.805458
330	0	0.80162
340	0	0.797603
350	0	0.794186
360	0	0.792347
370	0	0.79326
380	0	0.794417
390	0	0.796983
400	0	0.799182
410	0	0.801105
420	0	0.801486
430	0	0.801332
440	0	0.800567
450	0	0.797864
460	0	0.794435
470	0	0.790813
480	0	0.787059
490	0	0.785258
500	0	0.784127
510	0	0.784917
520	0	0.785763
530	0	0.786495
540	0	0.785645
550	0	0.783991
560	0	0.783953
570	0	0.783891
580	0	0.784776
590	0	0.786584
600	0	0.788663
610	0	0.790582
620	0	0.792205
630	0	0.79391
640	0	0.79623
650	0	0.799139
660	0	0.802581
670	0	0.805521
680	0	0.809925
690	0	0.813045
700	0	0.815624
710	0	0.816797
720	0	0.815865
730	0	0.812787
740	0	0.809621
750	0	0.805853
760	0	0.803225
770	0	0.801894
780	0	0.802304
790	0	0.801508
800	0	0.799416
810	0	0.795588
820	0	0.79217
830	0	0.789798
840	0	0.788844
850	0	0.789009
860	0	0.792112
870	0	0.795346
880	0	0.797765
890	0	0.798515
900	0	0.797928
910	0	0.796944
920	0	0.794424
930	0	0.792783
940	0	0.79152
950	0	0.791295
960	0	0.792245
970	0	0.793005
980	0	0.794115
990	0	0.79411
1000	0	0.794794
1010	0	0.794831
1020	0	0.793638
1030	0	0.792734
1040	0	0.790505
1050	0	0.790145
1060	0	0.790271
1070	0	0.7911
1080	0	0.794353
1090	0	0.799114
1100	0	0.804326
1110	0	0.807812
1120	0	0.80996
1130	0	0.809922
1140	0	0.807497
1150	0	0.803552
1160	0	0.798049
1170	0	0.793614
1180	0	0.790454
1190	0	0.787664
1200	0	0.786148
1210	0	0.785625
1220	0	0.78541
1230	0	0.785337
1240	0	0.785044
1250	0	0.784163
1260	0	0.783716
1270	0	0.782628
1280	0	0.783351
1290	0	0.785104
1300	0	0.788521
1310	0	0.792335
1320	0	0.795026
1330	0	0.797582
1340	0	0.799517
1350	0	0.800445
1360	0	0.801059
1370	0	0.802257
1380	0	0.803672
1390	0	0.802355
1400	0	0.800355
1410	0	0.797352
1419.55	0	0.79423
1428.67	0	0.791247
1437.38	0	0.788458
1445.7	0	0.786048
1453.64	0	0.785327
1461.23	0	0.784853
1468.47	0	0.785083
1475.39	0	0.788707
1482	0	0.793746
1488.31	0	0.798078
1494.34	0	0.803518
1500.09	0	0.806861
1505.59	0	0.809418
1510.84	0	0.809149
1515.85	0	0.808408
1520.64	0	0.807032
1525.21	0	0.804944
1529.57	0	0.801961
1533.74	0	0.798243
1537.73	0	0.795822
1541.53	0	0.793362
1545.16	0	0.790843
1548.63	0	0.790533
1551.94	0	0.790366
1555.1	0	0.794332
1558.12	0	0.799444
1561.01	0	0.803464
1563.76	0	0.809002
1566.39	0	0.812301
1568.91	0	0.811167
1571.31	0	0.80704
1573.6	0	0.799421
1575.79	0	0.791621
1577.88	0	0.786019
1579.87	0	0.78411
1581.78	0	0.783872
1583.6	0	0.78558
1585.34	0	0.789911
1587	0	0.789465
1588.58	0	0.789053
1590.1	0	0.787994
1591.54	0	0.786029
1592.93	0	0.785414
1594.24	0	0.781621
1595.5	0	0.77569
1596.71	0	0.768696
1597.86	0	0.76514
1598.95	0	0.766861
1600	0	0.773296
1601	0	0.786417
1602	0	0.797541
1603	0	0.807371
1604	0	0.80941
1605	0	0.803735
1606	0	0.79484
1607	0	0.786871
1608	0	0.779566
1609	0	0.773806
1610	0	0.773391
1611	0	0.77466
1612	0	0.776662
1613	0	0.779885
1614	0	0.781166
1615	0	0.783604
1616	0	0.786448
1617	0	0.788466
1618	0	0.793006
1619	0	0.798114
1620	0	0.803073
1621	0	0.804305
1622	0	0.803318
1623	0	0.799901
1624	0	0.795262
1625	0	0.791145
1626	0	0.786936
1627	0	0.781099
1628	0	0.775403
1629	0	0.770305
1630	0	0.767471
1631	0	0.767178
1632	0	0.770081
1633	0	0.779894
1634	0	0.788142
1635	0	0.793929
1636	0	0.794447
1637	0	0.788771
1638	0	0.780475
1639	0	0.772994
1640	0	0.766284
1641	0	0.764621
1642	0	0.765663
1643	0	0.767742
1644	0	0.767934
1645	0	0.771729
1646	0	0.772596
1647	0	0.77626
1648	0	0.784059
1649	0	0.793246
1650	0	0.802763
1651	0	0.810631
1652	0	0.815188
1653	0	0.814148
1654	0	0.811942
1655	0	0.802697
1656	0	0.789388
1657	0	0.775227
1658	0	0.762321
1659	0	0.752483
1660	0	0.748354
1661	0	0.751585
1662	0	0.76385
1663	0	0.781833
1664	0	0.80177
1665	0	0.817222
1666	0	0.831013
1667	0	0.83599
1668	0	0.833097
1669	0	0.826353
1670	0	0.817748
1671	0	0.810162
1672	0	0.806716
1673	0	0.809183
1674	0	0.812599
1675	0	0.818796
1676	0	0.822479
1677	0	0.823598
1678	0	0.821207
1679	0	0.818257
1680	0	0.813493
1681	0	0.815907
1682	0	0.820498
1683	0	0.824648
1684	0	0.829101
1685	0	0.831765
1686	0	0.828415
1687	0	0.818804
1688	0	0.80695
1689	0	0.795851
1690	0	0.786569
1691	0	0.784697
1692	0	0.784811
1693	0	0.78724
1694	0	0.78963
1695	0	0.787075
1696	0	0.786369
1697	0	0.784614
1698	0	0.786337
1699	0	0.788665
1700	0	0.796546
1701	0	0.802263
1702	0	0.803018
1703	0	0.805386
1704	0	0.805512
1705	0	0.804486
1706	0	0.805119
1707	0	0.80285
1708	0	0.800042
1709	0	0.79611
1710	0	0.790994
1711	0	0.78526
1712	0	0.784099
1713	0	0.784092
1714	0	0.782801
1715	0	0.782802
1716	0	0.782834
1717	0	0.781267
1718	0	0.780942
1719	0	0.784029
1720	0	0.78582
1721	0	0.78758
1722	0	0.793552
1723	0	0.797597
1724	0	0.801301
1725	0	0.80481
1726	0	0.808604
1727	0	0.809853
1728	0	0.813917
1729	0	0.818633
1730	0	0.819819
1731	0	0.822059
1732	0	0.82082
1733	0	0.813438
1734	0	0.806644
1735	0	0.79561
1736	0	0.788184
1737	0	0.78642
1738	0	0.78976
1739	0	0.794592
1740	0	0.803485
1741	0	0.816395
1742	0	0.824251
1743	0	0.828065
1744	0	0.827308
1745	0	0.820956
1746	0	0.812793
1747	0	0.801694
1748	0	0.795906
1749	0	0.797119
1750	0	0.805255
1751	0	0.816064
1752	0	0.826155
1753	0	0.831165
1754	0	0.831471
1755	0	0.825994
1756	0	0.818441
1757	0	0.81062
1758	0	0.803732
1759	0	0.799882
1760	0	0.796739
1761	0	0.793259
1762	0	0.790414
1763	0	0.787804
1764	0	0.786953
1765	0	0.785032
1766	0	0.78634
1767	0	0.787179
1768	0	0.791411
1769	0	0.795748
1770	0	0.800195
1771	0	0.806157
1772	0	0.81074
1773	0	0.814111
1774	0	0.817111
1775	0	0.81789
1776	0	0.816263
1777	0	0.813793
1778	0	0.811199
1779	0	0.80542
1780	0	0.799995
1781	0	0.79463
1782	0	0.791491
1783	0	0.788449
1784	0	0.786783
1785	0	0.786537
1786	0	0.786651
1787	0	0.785239
1788	0	0.787419
1789	0	0.787889
1790	0	0.790693
1791	0	0.798492
1792	0	0.806184
1793	0	0.813376
1794	0	0.817071
1795	0	0.818688
1796	0	0.81776
1797	0	0.816869
1798	0	0.818285
1799	0	0.818581
1800	0	0.822068
1801	0	0.822214
1802	0	0.818003
1803	0	0.81225
1804	0	0.804118
1805	0	0.800849
1806	0	0.797348
1807	0	0.798721
1808	0	0.800351
1809	0	0.800477
1810	0	0.796286
1811	0	0.79079
1812	0	0.781852
1813	0	0.774103
1814	0	0.77272
1815	0	0.776085
1816	0	0.781585
1817	0	0.791366
1818	0	0.796241
1819	0	0.798336
1820	0	0.79599
1821	0	0.792969
1822	0	0.791471
1823	0	0.791943
1824	0	0.794523
1825	0	0.793524
1826	0	0.791945
1827	0	0.785786
1828	0	0.776842
1829	0	0.771369
1830	0	0.771043
1831	0	0.771784
1832	0	0.777822
1833	0	0.784121
1834	0	0.788708
1835	0	0.789706
1836	0	0.788196
1837	0	0.787368
1838	0	0.787687
1839	0	0.790091
1840	0	0.792855
1841	0	0.793542
1842	0	0.79497
1843	0	0.793578
1844	0	0.790239
1845	0	0.790943
1846	0	0.796403
1847	0	0.803602
1848	0	0.808856
1849	0	0.815001
1850	0	0.816525
1851	0	0.816438
1852	0	0.814565
1853	0	0.810343
1854	0	0.806995
1855	0	0.804357
1856	0	0.802257
1857	0	0.795878
1858	0	0.79401
1859	0	0.791484
1860	0	0.791196
1861	0	0.792724
1862	0	0.793795
1863	0	0.793866
1864	0	0.791589
1865	0	0.78619
1866	0	0.780396
1867	0	0.771611
1868	0	0.769033
1869	0	0.76494
1870	0	0.763327
1871	0	0.762823
1872	0	0.761524
1873	0	0.758022
1874	0	0.755189
1875	0	0.751758
1876	0	0.747523
1877	0	0.745529
1878	0	0.747557
1879	0	0.750416
1880	0	0.756727
1881	0	0.765209
1882	0	0.771806
1883	0	0.777116
1884	0	0.777642
1885	0	0.77492
1886	0	0.769894
1887	0	0.766958
1888	0	0.76639
1889	0	0.763354
1890	0	0.760856
1891	0	0.757107
1892	0	0.748312
1893	0	0.738911
1894	0	0.73137
1895	0	0.728795
1896	0	0.731288
1897	0	0.742312
1898	0	0.753564
1899	0	0.764092
1900	0	0.773107
1901	0	0.773697
1902	0	0.764961
1903	0	0.748713
1904	0	0.725074
1905	0	0.694898
1906	0	0.660733
1907	0	0.628284
1908	0	0.597171
1909	0	0.571657
1910	0	0.551424
1911	0	0.534324
1912	0	0.520442
1913	0	0.508076
1914	0	0.495896
1915	0	0.484723
1916	0	0.47328
1917	0	0.460957
1918	0	0.447738
1919	0	0.436478
1920	0	0.425215
1921	0	0.412872
1922	0	0.401186
1923	0	0.388487
1924	0	0.377043
1925	0	0.365928
1926	0	0.354208
1927	0	0.346225
1928	0	0.338776
1929	0	0.330664
1930	0	0.318607
1931	0	0.302464
1932	0	0.280467
1933	0	0.252467
1934	0	0.22337
1935	0	0.194124
1936	0	0.166968
1937	0	0.146468
1938	0	0.130918
1939	0	0.115034
1940	0	0.103128
1941	0	0.0930095
1942	0	0.0824989
1943	0	0.0707175
1944	0	0.0587504
1945	0	0.0419539
1946	0	0.0230848
1947	0	0.00476259
1948	0	-0.0196522
1949	0	-0.0478383
1950	0	-0.0739183
1951	0	-0.101059
1952	0	-0.127822
1953	0	-0.153431
1954	0	-0.176559
1955	0	-0.199856
1956	0	-0.21959
1957	0	-0.238314
1958	0	-0.255273
1959	0	-0.264615
1960	0	-0.26839
1961	0	-0.266841
1962	0	-0.263363
1963	0	-0.257116
1964	0	-0.255153
1965	0	-0.25858
1966	0	-0.266915
1967	0	-0.279456
1968	0	-0.292031
1969	0	-0.304431
1970	0	-0.316479
1971	0	-0.325085
1972	0	-0.333843
1973	0	-0.342883
1974	0	-0.355122
1975	0	-0.367868
1976	0	-0.381096
1977	0	-0.393439
1978	0	-0.404929
1979	0	-0.416244
1980	0	-0.424159
1981	0	-0.432423
1982	0	-0.442932
1983	0	-0.453635
1984	0	-0.465295
1985	0	-0.475291
1986	0	-0.486385
1987	0	-0.496176
1988	0	-0.503831
1989	0	-0.5104
1990	0	-0.517474
1991	0	-0.527524
1992	0	-0.539635
1993	0	-0.552583
1994	0	-0.567733
1995	0	-0.583887
1996	0	-0.600118
1997	0	-0.614794
1998	0	-0.628165
1999	0	-0.63893
2000	0	-0.645134
2001	0	-0.646933
2002	0	-0.643792
2003	0	-0.63586
2004	0	-0.627861
2005	0	-0.620236
2006	0	-0.615349
2007	0	-0.614516
2008	0	-0.614709
2009	0	-0.615764
2010	0	-0.615673
2011	0	-0.611863
2012	0	-0.603983
2013	0	-0.592874
2014	0	-0.580967
2015	0	-0.571677
2016	0	-0.566868
2017	0	-0.566916
2018	0	-0.57315
2019	0	-0.581454
2020	0	-0.58837
2021	0	-0.59107
2022	0	-0.589816
2023	0	-0.583422
2024	0	-0.575451
2025	0	-0.567992
2026	0	-0.560625
2027	0	-0.555248
2028	0	-0.553561
2029	0	-0.5525
2030	0	-0.552563
2031	0	-0.55139
2032	0	-0.551449
2033	0	-0.551938
2034	0	-0.555274
2035	0	-0.559472
2036	0	-0.564356
2037	0	-0.570956
2038	0	-0.576502
2039	0	-0.580134
2040	0	-0.58319
2041	0	-0.586784
2042	0	-0.591373
2043	0	-0.595155
2044	0	-0.598345
2045	0	-0.600028
2046	0	-0.600344
2047	0	-0.598364
2048	0	-0.594145
2049	0	-0.590841
2050	0	-0.58712
2051	0	-0.584267
2052	0	-0.582541
2053	0	-0.582062
2054	0	-0.581838
2055	0	-0.581547
2056	0	-0.581444
2057	0	-0.580247
2058	0	-0.578898
2059	0	-0.57804
2060	0	-0.577181
2061	0	-0.577899
2062	0	-0.578986
2063	0	-0.5799
2064	0	-0.580487
2065	0	-0.5834
2066	0	-0.585643
2067	0	-0.588957
2068	0	-0.592719
2069	0	-0.596032
2070	0	-0.596724
2071	0	-0.595188
2072	0	-0.591432
2073	0	-0.586332
2074	0	-0.581837
2075	0	-0.578588
2076	0	-0.576545
2077	0	-0.577696
2078	0	-0.577666
2079	0	-0.578654
2080	0	-0.57834
2081	0	-0.57782
2082	0	-0.576327
2083	0	-0.573766
2084	0	-0.572045
2085	0	-0.570869
2086	0	-0.571246
2087	0	-0.574557
2088	0	-0.580457
2089	0	-0.587286
2090	0	-0.592997
2091	0	-0.596692
2092	0	-0.59549
2093	0	-0.591138
2094	0	-0.58534
2095	0	-0.578662
2096	0	-0.574499
2097	0	-0.572262
2098	0	-0.570757
2099	0	-0.571189
2100	0	-0.57288
2101	0	-0.574059
2102	0	-0.577008
2103	0	-0.581483
2104	0	-0.588455
2105	0	-0.59598
2106	0	-0.601718
2107	0	-0.604855
2108	0	-0.604349
2109	0	-0.598723
2110	0	-0.588393
2111	0	-0.577182
2112	0	-0.56688
2113	0	-0.560313
2114	0	-0.559507
2115	0	-0.560333
2116	0	-0.567138
2117	0	-0.574177
2118	0	-0.580807
2119	0	-0.586859
2120	0	-0.591091
2121	0	-0.592824
2122	0	-0.593274
2123	0	-0.591908
2124	0	-0.590302
2125	0	-0.589647
2126	0	-0.59066
2127	0	-0.591463
2128	0	-0.597257
2129	0	-0.600341
2130	0	-0.602167
2131	0	-0.601887
2132	0	-0.599997
2133	0	-0.595228
2134	0	-0.590774
2135	0	-0.586627
2136	0	-0.585162
2137	0	-0.58725
2138	0	-0.59114
2139	0	-0.59406
2140	0	-0.598909
2141	0	-0.600265
2142	0	-0.600376
2143	0	-0.596998
2144	0	-0.592987
2145	0	-0.587946
2146	0	-0.58397
2147	0	-0.580769
2148	0	-0.578133
2149	0	-0.57647
2150	0	-0.57591
2151	0	-0.574401
2152	0	-0.573738
2153	0	-0.573775
2154	0	-0.575146
2155	0	-0.576502
2156	0	-0.577569
2157	0	-0.576457
2158	0	-0.575828
2159	0	-0.57825
2160	0	-0.580972
2161	0	-0.584007
2162	0	-0.589908
2163	0	-0.595129
2164	0	-0.597755
2165	0	-0.596634
2166	0	-0.592325
2167	0	-0.586294
2168	0	-0.579806
2169	0	-0.574676
2170	0	-0.569571
2171	0	-0.56787
2172	0	-0.568872
2173	0	-0.569773
2174	0	-0.574128
2175	0	-0.578366
2176	0	-0.583001
2177	0	-0.586567
2178	0	-0.590547
2179	0	-0.594854
2180	0	-0.595919
2181	0	-0.596876
2182	0	-0.596131
2183	0	-0.593888
2184	0	-0.590593
2185	0	-0.586569
2186	0	-0.58285
2187	0	-0.580018
2188	0	-0.579694
2189	0	-0.582175
2190	0	-0.586084
2191	0	-0.592976
2192	0	-0.599333
2193	0	-0.605033
2194	0	-0.607355
2195	0	-0.605683
2196	0	-0.599496
2197	0	-0.591655
2198	0	-0.58428
2199	0	-0.577706
2200	0	-0.574103
2201	0	-0.574385
2202	0	-0.5775
2203	0	-0.582769
2204	0	-0.588103
2205	0	-0.592999
2206	0	-0.59648
2207	0	-0.597695
2208	0	-0.598053
2209	0	-0.596194
2210	0	-0.595754
2211	0	-0.596132
2212	0	-0.598463
2213	0	-0.601694
2214	0	-0.604745
2215	0	-0.607734
2216	0	-0.60916
2217	0	-0.60871
2218	0	-0.607295
2219	0	-0.603534
2220	0	-0.598768
2221	0	-0.591625
2222	0	-0.583662
2223	0	-0.575405
2224	0	-0.568358
2225	0	-0.564035
2226	0	-0.563327
2227	0	-0.564535
2228	0	-0.56742
2229	0	-0.570024
2230	0	-0.572378
2231	0	-0.573685
2232	0	-0.573293
2233	0	-0.571836
2234	0	-0.569869
2235	0	-0.566882
2236	0	-0.565745
2237	0	-0.566875
2238	0	-0.571564
2239	0	-0.57735
2240	0	-0.582946
2241	0	-0.586242
2242	0	-0.586589
2243	0	-0.58511
2244	0	-0.581307
2245	0	-0.577943
2246	0	-0.577246
2247	0	-0.576907
2248	0	-0.576857
2249	0	-0.57867
2250	0	-0.581567
2251	0	-0.586335
2252	0	-0.592115
2253	0	-0.596775
2254	0	-0.600623
2255	0	-0.601274
2256	0	-0.600399
2257	0	-0.599276
2258	0	-0.599238
2259	0	-0.602817
2260	0	-0.607599
2261	0	-0.611194
2262	0	-0.610852
2263	0	-0.606544
2264	0	-0.597783
2265	0	-0.586188
2266	0	-0.576151
2267	0	-0.567387
2268	0	-0.564313
2269	0	-0.565401
2270	0	-0.568727
2271	0	-0.573519
2272	0	-0.579296
2273	0	-0.58213
2274	0	-0.58224
2275	0	-0.581067
2276	0	-0.57786
2277	0	-0.575929
2278	0	-0.57631
2279	0	-0.577621
2280	0	-0.583498
2281	0	-0.592178
2282	0	-0.600655
2283	0	-0.607534
2284	0	-0.612789
2285	0	-0.616221
2286	0	-0.618995
2287	0	-0.622957
2288	0	-0.62672
2289	0	-0.630477
2290	0	-0.633647
2291	0	-0.635295
2292	0	-0.635821
2293	0	-0.636372
2294	0	-0.636252
2295	0	-0.638693
2296	0	-0.640633
2297	0	-0.639904
2298	0	-0.634634
2299	0	-0.62418
2300	0	-0.609873
2301	0	-0.592611
2302	0	-0.574901
2303	0	-0.55929
2304	0	-0.547273
2305	0	-0.536033
2306	0	-0.520798
2307	0	-0.501782
2308	0	-0.4777
2309	0	-0.45085
2310	0	-0.423635
2311	0	-0.397792
2312	0	-0.374391
2313	0	-0.353337
2314	0	-0.333814
2315	0	-0.31672
2316	0	-0.300113
2317	0	-0.283703
2318	0	-0.27015
2319	0	-0.256227
2320	0	-0.237621
2321	0	-0.214818
2322	0	-0.182814
2323	0	-0.145685
2324	0	-0.0990243
2325	0	-0.04747
2326	0	0.00862406
2327	0	0.0625738
2328	0	0.110711
2329	0	0.153172
2330	0	0.186086
2331	0	0.211182
2332	0	0.233677
2333	0	0.252548
2334	0	0.274423
2335	0	0.297906
2336	0	0.324307
2337	0	0.35127
2338	0	0.377102
2339	0	0.400911
2340	0	0.423669
2341	0	0.44668
2342	0	0.47426
2343	0	0.508715
2344	0	0.553475
2345	0	0.605395
2346	0	0.659173
2347	0	0.708724
2348	0	0.749193
2349	0	0.775005
2350	0	0.784916
2351	0	0.784294
2352	0	0.777525
2353	0	0.769008
2354	0	0.763724
2355	0	0.762227
2356	0	0.760579
2357	0	0.760064
2358	0	0.759286
2359	0	0.755907
2360	0	0.75786
2361	0	0.766412
2362	0	0.778043
2363	0	0.800438
2364	0	0.823057
2365	0	0.845363
2366	0	0.858789
2367	0	0.86276
2368	0	0.854299
2369	0	0.83922
2370	0	0.82454
2371	0	0.810122
2372	0	0.798692
2373	0	0.794845
2374	0	0.792058
2375	0	0.792781
2376	0	0.791482
2377	0	0.789512
2378	0	0.7898
2379	0	0.789873
2380	0	0.79173
2381	0	0.79452
2382	0	0.800608
2383	0	0.806347
2384	0	0.810199
2385	0	0.814146
2386	0	0.814652
2387	0	0.81532
2388	0	0.818273
2389	0	0.817599
2390	0	0.817345
2391	0	0.816092
2392	0	0.813899
2393	0	0.811343
2394	0	0.811802
2395	0	0.812068
2396	0	0.813837
2397	0	0.819647
2398	0	0.821688
2399	0	0.821591
2400	0	0.820741
2401	0	0.816342
2402	0	0.808959
2403	0	0.798383
2404	0	0.785082
2405	0	0.773169
2406	0	0.766516
2407	0	0.767252
2408	0	0.774495
2409	0	0.787954
2410	0	0.80325
2411	0	0.813422
2412	0	0.814174
2413	0	0.808773
2414	0	0.797696
2415	0	0.786106
2416	0	0.775416
2417	0	0.772067
2418	0	0.771862
2419	0	0.77849
2420	0	0.786962
2421	0	0.795499
2422	0	0.805555
2423	0	0.812618
2424	0	0.815224
2425	0	0.814806
2426	0	0.810372
2427	0	0.804583
2428	0	0.794883
2429	0	0.786567
2430	0	0.777934
2431	0	0.772895
2432	0	0.772954
2433	0	0.775434
2434	0	0.77909
2435	0	0.782769
2436	0	0.786095
2437	0	0.78884
2438	0	0.78935
2439	0	0.790096
2440	0	0.791915
2441	0	0.794356
2442	0	0.800611
2443	0	0.80384
2444	0	0.805748
2445	0	0.810084
2446	0	0.809496
2447	0	0.808095
2448	0	0.803561
2449	0	0.799336
2450	0	0.797847
2451	0	0.79621
2452	0	0.796276
2453	0	0.794635
2454	0	0.79305
2455	0	0.788535
2456	0	0.780043
2457	0	0.774947
2458	0	0.767903
2459	0	0.765336
2460	0	0.765425
2461	0	0.766301
2462	0	0.767888
2463	0	0.765577
2464	0	0.765397
2465	0	0.764839
2466	0	0.770223
2467	0	0.782095
2468	0	0.79391
2469	0	0.812326
2470	0	0.82523
2471	0	0.83484
2472	0	0.839772
2473	0	0.839542
2474	0	0.836285
2475	0	0.828424
2476	0	0.82418
2477	0	0.8185
2478	0	0.815238
2479	0	0.815463
2480	0	0.815421
2481	0	0.81976
2482	0	0.82232
2483	0	0.824201
2484	0	0.822303
2485	0	0.820185
2486	0	0.819456
2487	0	0.822756
2488	0	0.830639
2489	0	0.839566
2490	0	0.851485
2491	0	0.858729
2492	0	0.860914
2493	0	0.859948
2494	0	0.852641
2495	0	0.848819
2496	0	0.843299
2497	0	0.838119
2498	0	0.834137
2499	0	0.828544
2500	0	0.822728
2501	0	0.816372
2502	0	0.814509
2503	0	0.816013
2504	0	0.819269
2505	0	0.825192
2506	0	0.82989
2507	0	0.831194
2508	0	0.828793
2509	0	0.817565
2510	0	0.804023
2511	0	0.791492
2512	0	0.782294
2513	0	0.776431
2514	0	0.779748
2515	0	0.789718
2516	0	0.804628
2517	0	0.81629
2518	0	0.82924
2519	0	0.831909
2520	0	0.829206
2521	0	0.82217
2522	0	0.813301
2523	0	0.805355
2524	0	0.798583
2525	0	0.791284
2526	0	0.788817
2527	0	0.787412
2528	0	0.787553
2529	0	0.783165
2530	0	0.784364
2531	0	0.786722
2532	0	0.789414
2533	0	0.789731
2534	0	0.789781
2535	0	0.789347
2536	0	0.788036
2537	0	0.782084
2538	0	0.77739
2539	0	0.773958
2540	0	0.772967
2541	0	0.771918
2542	0	0.772045
2543	0	0.770091
2544	0	0.768788
2545	0	0.765974
2546	0	0.766422
2547	0	0.765357
2548	0	0.769683
2549	0	0.776363
2550	0	0.784475
2551	0	0.791948
2552	0	0.795913
2553	0	0.793878
2554	0	0.788847
2555	0	0.78023
2556	0	0.774945
2557	0	0.770819
2558	0	0.774563
2559	0	0.779988
2560	0	0.785723
2561	0	0.788925
2562	0	0.787485
2563	0	0.783926
2564	0	0.778801
2565	0	0.772861
2566	0	0.768117
2567	0	0.766189
2568	0	0.767877
2569	0	0.769807
2570	0	0.773883
2571	0	0.777689
2572	0	0.780141
2573	0	0.77928
2574	0	0.774829
2575	0	0.770934
2576	0	0.767928
2577	0	0.767895
2578	0	0.7678
2579	0	0.77095
2580	0	0.775971
2581	0	0.780128
2582	0	0.783089
2583	0	0.786607
2584	0	0.79047
2585	0	0.796058
2586	0	0.802056
2587	0	0.807457
2588	0	0.812985
2589	0	0.819681
2590	0	0.824236
2591	0	0.826552
2592	0	0.828422
2593	0	0.825763
2594	0	0.819097
2595	0	0.809797
2596	0	0.79948
2597	0	0.791728
2598	0	0.787336
2599	0	0.784494
2600	0	0.783331
2601.05	0	0.786287
2602.14	0	0.78449
2603.29	0	0.783461
2604.5	0	0.78538
2605.76	0	0.788276
2607.07	0	0.791296
2608.46	0	0.792783
2609.9	0	0.790739
2611.42	0	0.784699
2613	0	0.778574
2614.66	0	0.773246
2616.4	0	0.769356
2618.22	0	0.774993
2620.13	0	0.781393
2622.12	0	0.787024
2624.21	0	0.79098
2626.4	0	0.791251
2628.69	0	0.788755
2631.09	0	0.784834
2633.61	0	0.783516
2636.24	0	0.782279
2638.99	0	0.783213
2641.88	0	0.785652
2644.9	0	0.785569
2648.06	0	0.78602
2651.37	0	0.786728
2654.84	0	0.785778
2658.47	0	0.787454
2662.28	0	0.789601
2666.26	0	0.791561
2670.43	0	0.793856
2674.79	0	0.796531
2679.36	0	0.798337
2684.15	0	0.797776
2689.16	0	0.796208
2694.41	0	0.791897
2699.91	0	0.787197
2705.66	0	0.784044
2711.69	0	0.782976
2718	0	0.78564
2724.61	0	0.79191
2731.53	0	0.797173
2738.77	0	0.801206
2746.36	0	0.802892
2754.3	0	0.801901
2762.62	0	0.798582
2771.33	0	0.794933
2780.45	0	0.792579
2790	0	0.791403
2800	0	0.793204
2810	0	0.796592
2820	0	0.799894
2830	0	0.803398
2840	0	0.805308
2850	0	0.805372
2860	0	0.804558
2870	0	0.803433
2880	0	0.803057
2890	0	0.803593
2900	0	0.804097
2910	0	0.802673
2920	0	0.800161
2930	0	0.79721
2940	0	0.79366
2950	0	0.793203
2960	0	0.794708
2970	0	0.798348
2980	0	0.80296
2990	0	0.80699
3000	0	0.810666
3010	0	0.813962
3020	0	0.815977
3030	0	0.817237
3040	0	0.817897
3050	0	0.818327
3060	0	0.815609
3070	0	0.811452
3080	0	0.806152
3090	0	0.80113
3100	0	0.797075
3110	0	0.794354
3120	0	0.792328
3130	0	0.792006
3140	0	0.791206
3150	0	0.789675
3160	0	0.787765
3170	0	0.786861
3180	0	0.78644
3190	0	0.787428
3200	0	0.78955
3210	0	0.792963
3220	0	0.797531
3230	0	0.802114
3240	0	0.806239
3250	0	0.809031
3260	0	0.809307
3270	0	0.806995
3280	0	0.802589
3290	0	0.796766
3300	0	0.791309
3310	0	0.787874
3320	0	0.786874
3330	0	0.78762
3340	0	0.791007
3350	0	0.79426
3360	0	0.797428
3370	0	0.799869
3380	0	0.800716
3390	0	0.799569
3400	0	0.798964
3410	0	0.798893
3420	0	0.799905
3430	0	0.802966
3440	0	0.807511
3450	0	0.811004
3460	0	0.813801
3470	0	0.813802
3480	0	0.812248
3490	0	0.809872
3500	0	0.806871
3510	0	0.804313
3520	0	0.802045
3530	0	0.801036
3540	0	0.800114
3550	0	0.799438
3560	0	0.799051
3570	0	0.798317
3580	0	0.798654
3590	0	0.798728
3600	0	0.798889
3610	0	0.799532
3620	0	0.800435
3630	0	0.801658
3640	0	0.800971
3650	0	0.798921
3660	0	0.797278
3670	0	0.79503
3680	0	0.792444
3690	0	0.789576
3700	0	0.787145
3710	0	0.785002
3720	0	0.78285
3730	0	0.781185
3740	0	0.780423
3750	0	0.781265
3760	0	0.783306
3770	0	0.785681
3780	0	0.790286
3790	0	0.79494
3800	0	0.799414
3810	0	0.804209
3820	0	0.808612
3830	0	0.811393
3840	0	0.811413
3850	0	0.811931
3860	0	0.811188
3870	0	0.809147
3880	0	0.80764
3890	0	0.805987
3900	0	0.804145
3910	0	0.802613
3920	0	0.80151
3930	0	0.801673
3940	0	0.802566
3950	0	0.804839
3960	0	0.804839
3970	0	0.804839
3980	0	0.804839
3990	0	0.804839
4000	0	0.804839
0	0.446617	0.369569
10	0.446617	0.369569
20	0.446617	0.369569
30	0.446617	0.369569
40	0.446617	0.369569
50	0.446617	0.369569
60	0.446617	0.738923
70	0.446617	1.04994
80	0.446617	1.3097
90	0.446617	1.53045
100	0.446617	1.72197
110	0.446617	1.89223
120	0.446617	2.04394
130	0.446617	2.17723
140	0.446617	2.28923
150	0.446617	2.37663
160	0.446617	2.43542
170	0.446617	2.46499
180	0.446617	2.46638
190	0.446617	2.4413
200	0.446617	2.39424
210	0.446617	2.33109
220	0.446617	2.25461
230	0.446617	2.16766
240	0.446617	2.07167
250	0.446617	1.96627
260	0.446617	1.85322
270	0.446617	1.73644
280	0.446617	1.62289
290	0.446617	1.51943
300	0.446617	1.43086
310	0.446617	1.35861
320	0.446617	1.30132
330	0.446617	1.25668
340	0.446617	1.22231
350	0.446617	1.19428
360	0.446617	1.17145
370	0.446617	1.15317
380	0.446617	1.13902
390	0.446617	1.1287
400	0.446617	1.12163
410	0.446617	1.11799
420	0.446617	1.11602
430	0.446617	1.11589
440	0.446617	1.11646
450	0.446617	1.11765
460	0.446617	1.1188
470	0.446617	1.12026
480	0.446617	1.12195
490	0.446617	1.12339
500	0.446617	1.12472
510	0.446617	1.12611
520	0.446617	1.12709
530	0.446617	1.12888
540	0.446617	1.13037
550	0.446617	1.13242
560	0.446617	1.13393
570	0.446617	1.13463
580	0.446617	1.13419
590	0.446617	1.13297
600	0.446617	1.13203
610	0.446617	1.13069
620	0.446617	1.12973
630	0.446617	1.12915
640	0.446617	1.12861
650	0.446617	1.12816
660	0.446617	1.12722
670	0.446617	1.12639
680	0.446617	1.12595
690	0.446617	1.1256
700	0.446617	1.12475
710	0.446617	1.12328
720	0.446617	1.1221
730	0.446617	1.11995
740	0.446617	1.11752
750	0.446617	1.11467
760	0.446617	1.11171
770	0.446617	1.10838
780	0.446617	1.10501
790	0.446617	1.10125
800	0.446617	1.09781
810	0.446617	1.09532
820	0.446617	1.09384
830	0.446617	1.09272
840	0.446617	1.09195
850	0.446617	1.09132
860	0.446617	1.09148
870	0.446617	1.09188
880	0.446617	1.09295
890	0.446617	1.09396
900	0.446617	1.09634
910	0.446617	1.09904
920	0.446617	1.10187
930	0.446617	1.10451
940	0.446617	1.10679
950	0.446617	1.10898
960	0.446617	1.11051
970	0.446617	1.11189
980	0.446617	1.11391
990	0.446617	1.11651
1000	0.446617	1.12012
1010	0.446617	1.12368
1020	0.446617	1.12776
1030	0.446617	1.1313
1040	0.446617	1.13502
1050	0.446617	1.13884
1060	0.446617	1.14221
1070	0.446617	1.14567
1080	0.446617	1.14881
1090	0.446617	1.15216
1100	0.446617	1.15601
1110	0.446617	1.16004
1120	0.446617	1.16493
1130	0.446617	1.17044
1140	0.446617	1.17653
1150	0.446617	1.1823
1160	0.446617	1.18788
1170	0.446617	1.19297
1180	0.446617	1.19754
1190	0.446617	1.20197
1200	0.446617	1.20563
1210	0.446617	1.20915
1220	0.446617	1.21322
1230	0.446617	1.21739
1240	0.446617	1.22175
1250	0.446617	1.22612
1260	0.446617	1.23009
1270	0.446617	1.2334
1280	0.446617	1.23544
1290	0.446617	1.23623
1300	0.446617	1.23604
1310	0.446617	1.23501
1320	0.446617	1.23313
1330	0.446617	1.23073
1340	0.446617	1.2272
1350	0.446617	1.22222
1360	0.446617	1.21438
1370	0.446617	1.20285
1380	0.446617	1.1874
1390	0.446617	1.16692
1400	0.446617	1.13963
1410	0.446617	1.10273
1419.55	0.446617	1.05569
1428.67	0.446617	0.997134
1437.38	0.446617	0.927076
1445.7	0.446617	0.849166
1453.64	0.446617	0.767934
1461.23	0.446617	0.689413
1468.47	0.446617	0.61752
1475.39	0.446617	0.55349
1482	0.446617	0.497225
1488.31	0.446617	0.447726
1494.34	0.446617	0.404407
1500.09	0.446617	0.364894
1505.59	0.446617	0.32915
1510.84	0.446617	0.298658
1515.85	0.446617	0.272598
1520.64	0.446617	0.250504
1525.21	0.446617	0.231585
1529.57	0.446617	0.215524
1533.74	0.446617	0.201479
1537.73	0.446617	0.190741
1541.53	0.446617	0.181998
1545.16	0.446617	0.17581
1548.63	0.446617	0.172438
1551.94	0.446617	0.170851
1555.1	0.446617	0.168651
1558.12	0.446617	0.168487
1561.01	0.446617	0.169375
1563.76	0.446617	0.171468
1566.39	0.446617	0.172462
1568.91	0.446617	0.170252
1571.31	0.446617	0.166692
1573.6	0.446617	0.160911
1575.79	0.446617	0.153304
1577.88	0.446617	0.143903
1579.87	0.446617	0.136699
1581.78	0.446617	0.133029
1583.6	0.446617	0.130723
1585.34	0.446617	0.129671
1587	0.446617	0.12825
1588.58	0.446617	0.130021
1590.1	0.446617	0.131795
1591.54	0.446617	0.132931
1592.93	0.446617	0.134262
1594.24	0.446617	0.135459
1595.5	0.446617	0.138329
1596.71	0.446617	0.139149
1597.86	0.446617	0.140313
1598.95	0.446617	0.141712
1600	0.446617	0.142862
1601	0.446617	0.143068
1602	0.446617	0.140339
1603	0.446617	0.138994
1604	0.446617	0.135255
1605	0.446617	0.13192
1606	0.446617	0.127278
1607	0.446617	0.121077
1608	0.446617	0.118737
1609	0.446617	0.119649
1610	0.446617	0.122973
1611	0.446617	0.132481
1612	0.446617	0.144616
1613	0.446617	0.157197
1614	0.446617	0.165856
1615	0.446617	0.170747
1616	0.446617	0.169068
1617	0.446617	0.165896
1618	0.446617	0.162159
1619	0.446617	0.156856
1620	0.446617	0.152626
1621	0.446617	0.149634
1622	0.446617	0.143497
1623	0.446617	0.134008
1624	0.446617	0.127591
1625	0.446617	0.121438
1626	0.446617	0.119112
1627	0.446617	0.121402
1628	0.446617	0.127712
1629	0.446617	0.135859
1630	0.446617	0.144593
1631	0.446617	0.147844
1632	0.446617	0.146091
1633	0.446617	0.142131
1634	0.446617	0.135966
1635	0.446617	0.127357
1636	0.446617	0.124025
1637	0.446617	0.120915
1638	0.446617	0.11897
1639	0.446617	0.116333
1640	0.446617	0.113647
1641	0.446617	0.109398
1642	0.446617	0.108321
1643	0.446617	0.110661
1644	0.446617	0.116549
1645	0.446617	0.127891
1646	0.446617	0.140407
1647	0.446617	0.150238
1648	0.446617	0.157704
1649	0.446617	0.159787
1650	0.446617	0.156494
1651	0.446617	0.151188
1652	0.446617	0.145904
1653	0.446617	0.138914
1654	0.446617	0.134239
1655	0.446617	0.13201
1656	0.446617	0.132424
1657	0.446617	0.13359
1658	0.446617	0.137355
1659	0.446617	0.140513
1660	0.446617	0.145488
1661	0.446617	0.14856
1662	0.446617	0.150802
1663	0.446617	0.152306
1664	0.446617	0.153787
1665	0.446617	0.15345
1666	0.446617	0.151972
1667	0.446617	0.148898
1668	0.446617	0.146068
1669	0.446617	0.141445
1670	0.446617	0.136911
1671	0.446617	0.130922
1672	0.446617	0.124617
1673	0.446617	0.117585
1674	0.446617	0.11204
1675	0.446617	0.109699
1676	0.446617	0.109332
1677	0.446617	0.113748
1678	0.446617	0.122326
1679	0.446617	0.128318
1680	0.446617	0.133941
1681	0.446617	0.13388
1682	0.446617	0.129376
1683	0.446617	0.123842
1684	0.446617	0.118622
1685	0.446617	0.114905
1686	0.446617	0.113663
1687	0.446617	0.114783
1688	0.446617	0.114022
1689	0.446617	0.112963
1690	0.446617	0.112328
1691	0.446617	0.110675
1692	0.446617	0.112895
1693	0.446617	0.118612
1694	0.446617	0.127043
1695	0.446617	0.135674
1696	0.446617	0.142816
1697	0.446617	0.146332
1698	0.446617	0.144522
1699	0.446617	0.140008
1700	0.446617	0.128778
1701	0.446617	0.116342
1702	0.446617	0.102353
1703	0.446617	0.0916652
1704	0.446617	0.0849926
1705	0.446617	0.0813995
1706	0.446617	0.0851139
1707	0.446617	0.0937862
1708	0.446617	0.106076
1709	0.446617	0.118743
1710	0.446617	0.130095
1711	0.446617	0.140229
1712	0.446617	0.145659
1713	0.446617	0.146688
1714	0.446617	0.144003
1715	0.446617	0.138858
1716	0.446617	0.135148
1717	0.446617	0.132331
1718	0.446617	0.133528
1719	0.446617	0.135637
1720	0.446617	0.139661
1721	0.446617	0.141218
1722	0.446617	0.141707
1723	0.446617	0.139495
1724	0.446617	0.136873
1725	0.446617	0.134285
1726	0.446617	0.136261
1727	0.446617	0.136716
1728	0.446617	0.135688
1729	0.446617	0.133561
1730	0.446617	0.12676
1731	0.446617	0.115687
1732	0.446617	0.104388
1733	0.446617	0.0957421
1734	0.446617	0.0911784
1735	0.446617	0.0929435
1736	0.446617	0.0986146
1737	0.446617	0.104173
1738	0.446617	0.10979
1739	0.446617	0.11174
1740	0.446617	0.108545
1741	0.446617	0.107016
1742	0.446617	0.106203
1743	0.446617	0.108427
1744	0.446617	0.113515
1745	0.446617	0.12169
1746	0.446617	0.126695
1747	0.446617	0.129385
1748	0.446617	0.128852
1749	0.446617	0.125208
1750	0.446617	0.11929
1751	0.446617	0.112545
1752	0.446617	0.1051
1753	0.446617	0.0987995
1754	0.446617	0.0954651
1755	0.446617	0.0951945
1756	0.446617	0.0972547
1757	0.446617	0.102495
1758	0.446617	0.106835
1759	0.446617	0.109709
1760	0.446617	0.108964
1761	0.446617	0.106172
1762	0.446617	0.102865
1763	0.446617	0.100596
1764	0.446617	0.101354
1765	0.446617	0.102878
1766	0.446617	0.106095
1767	0.446617	0.112156
1768	0.446617	0.116497
1769	0.446617	0.120105
1770	0.446617	0.121079
1771	0.446617	0.120075
1772	0.446617	0.116155
1773	0.446617	0.112835
1774	0.446617	0.109118
1775	0.446617	0.106067
1776	0.446617	0.106828
1777	0.446617	0.106023
1778	0.446617	0.104424
1779	0.446617	0.101639
1780	0.446617	0.0959766
1781	0.446617	0.0928747
1782	0.446617	0.0920161
1783	0.446617	0.0940665
1784	0.446617	0.0987991
1785	0.446617	0.10754
1786	0.446617	0.118121
1787	0.446617	0.123019
1788	0.446617	0.125876
1789	0.446617	0.121856
1790	0.446617	0.114613
1791	0.446617	0.106383
1792	0.446617	0.095907
1793	0.446617	0.0915338
1794	0.446617	0.0907676
1795	0.446617	0.0947983
1796	0.446617	0.100115
1797	0.446617	0.104226
1798	0.446617	0.108566
1799	0.446617	0.110672
1800	0.446617	0.111461
1801	0.446617	0.110843
1802	0.446617	0.10803
1803	0.446617	0.106154
1804	0.446617	0.101487
1805	0.446617	0.0972378
1806	0.446617	0.091427
1807	0.446617	0.0868515
1808	0.446617	0.0840122
1809	0.446617	0.0792003
1810	0.446617	0.0750889
1811	0.446617	0.0716371
1812	0.446617	0.066895
1813	0.446617	0.066217
1814	0.446617	0.0676912
1815	0.446617	0.0754873
1816	0.446617	0.0855015
1817	0.446617	0.0966341
1818	0.446617	0.105965
1819	0.446617	0.113499
1820	0.446617	0.119006
1821	0.446617	0.117993
1822	0.446617	0.115772
1823	0.446617	0.113079
1824	0.446617	0.104184
1825	0.446617	0.0943851
1826	0.446617	0.0829143
1827	0.446617	0.072914
1828	0.446617	0.0626385
1829	0.446617	0.0574917
1830	0.446617	0.0574333
1831	0.446617	0.0592039
1832	0.446617	0.061823
1833	0.446617	0.064408
1834	0.446617	0.0628702
1835	0.446617	0.0641142
1836	0.446617	0.0651544
1837	0.446617	0.0669027
1838	0.446617	0.0713193
1839	0.446617	0.0770742
1840	0.446617	0.0830153
1841	0.446617	0.0870433
1842	0.446617	0.0925886
1843	0.446617	0.0973554
1844	0.446617	0.0994714
1845	0.446617	0.102331
1846	0.446617	0.100788
1847	0.446617	0.0968988
1848	0.446617	0.0923135
1849	0.446617	0.0864526
1850	0.446617	0.0854251
1851	0.446617	0.0833415
1852	0.446617	0.0849603
1853	0.446617	0.0849624
1854	0.446617	0.0822701
1855	0.446617	0.0771642
1856	0.446617	0.0694666
1857	0.446617	0.0611236
1858	0.446617	0.0553233
1859	0.446617	0.0538108
1860	0.446617	0.0574827
1861	0.446617	0.0616859
1862	0.446617	0.0679978
1863	0.446617	0.0699402
1864	0.446617	0.0697693
1865	0.446617	0.0680668
1866	0.446617	0.0670316
1867	0.446617	0.0693879
1868	0.446617	0.0730428
1869	0.446617	0.0769708
1870	0.446617	0.0789522
1871	0.446617	0.0771096
1872	0.446617	0.071437
1873	0.446617	0.064454
1874	0.446617	0.0578202
1875	0.446617	0.0533528
1876	0.446617	0.0491246
1877	0.446617	0.0469522
1878	0.446617	0.044585
1879	0.446617	0.0424375
1880	0.446617	0.0418624
1881	0.446617	0.0425923
1882	0.446617	0.0474961
1883	0.446617	0.0530677
1884	0.446617	0.0584863
1885	0.446617	0.0634917
1886	0.446617	0.0638493
1887	0.446617	0.0631704
1888	0.446617	0.059312
1889	0.446617	0.0568394
1890	0.446617	0.0589151
1891	0.446617	0.0646893
1892	0.446617	0.0696088
1893	0.446617	0.0738142
1894	0.446617	0.0771159
1895	0.446617	0.0766583
1896	0.446617	0.0745238
1897	0.446617	0.0722232
1898	0.446617	0.0700288
1899	0.446617	0.0695954
1900	0.446617	0.0687247
1901	0.446617	0.0668987
1902	0.446617	0.0617591
1903	0.446617	0.0595541
1904	0.446617	0.0553098
1905	0.446617	0.0524642
1906	0.446617	0.0509022
1907	0.446617	0.0492779
1908	0.446617	0.0473944
1909	0.446617	0.042769
1910	0.446617	0.0381899
1911	0.446617	0.0337259
1912	0.446617	0.0289781
1913	0.446617	0.0274554
1914	0.446617	0.0237018
1915	0.446617	0.0222413
1916	0.446617	0.0190485
1917	0.446617	0.0138368
1918	0.446617	0.00778537
1919	0.446617	0.00215945
1920	0.446617	-0.00310341
1921	0.446617	-0.00761526
1922	0.446617	-0.00991212
1923	0.446617	-0.0081591
1924	0.446617	-0.00400887
1925	0.446617	0.00240801
1926	0.446617	0.00993706
1927	0.446617	0.0190136
1928	0.446617	0.0237443
1929	0.446617	0.0242135
1930	0.446617	0.0231784
1931	0.446617	0.0186359
1932	0.446617	0.0153864
1933	0.446617	0.0126958
1934	0.446617	0.00763646
1935	0.446617	0.00265103
1936	0.446617	-0.00292312
1937	0.446617	-0.0129969
1938	0.446617	-0.0225151
1939	0.446617	-0.0281723
1940	0.446617	-0.0291363
1941	0.446617	-0.0302525
1942	0.446617	-0.0298595
1943	0.446617	-0.0343074
1944	0.446617	-0.0424251
1945	0.446617	-0.0553148
1946	0.446617	-0.0705495
1947	0.446617	-0.0846339
1948	0.446617	-0.0950932
1949	0.446617	-0.106476
1950	0.446617	-0.124064
1951	0.446617	-0.145122
1952	0.446617	-0.166486
1953	0.446617	-0.186772
1954	0.446617	-0.20451
1955	0.446617	-0.218169
1956	0.446617	-0.228568
1957	0.446617	-0.240218
1958	0.446617	-0.252618
1959	0.446617	-0.265308
1960	0.446617	-0.275931
1961	0.446617	-0.283472
1962	0.446617	-0.290108
1963	0.446617	-0.292488
1964	0.446617	-0.29481
1965	0.446617	-0.299741
1966	0.446617	-0.307833
1967	0.446617	-0.319307
1968	0.446617	-0.332643
1969	0.446617	-0.346204
1970	0.446617	-0.359777
1971	0.446617	-0.370549
1972	0.446617	-0.376777
1973	0.446617	-0.381572
1974	0.446617	-0.385559
1975	0.446617	-0.391217
1976	0.446617	-0.399557
1977	0.446617	-0.413367
1978	0.446617	-0.430472
1979	0.446617	-0.448984
1980	0.446617	-0.467672
1981	0.446617	-0.48337
1982	0.446617	-0.495553
1983	0.446617	-0.505169
1984	0.446617	-0.513607
1985	0.446617	-0.520203
1986	0.446617	-0.526025
1987	0.446617	-0.532375
1988	0.446617	-0.538388
1989	0.446617	-0.544147
1990	0.446617	-0.550947
1991	0.446617	-0.558491
1992	0.446617	-0.566739
1993	0.446617	-0.579343
1994	0.446617	-0.595668
1995	0.446617	-0.612242
1996	0.446617	-0.632392
1997	0.446617	-0.655923
1998	0.446617	-0.680112
1999	0.446617	-0.707786
2000	0.446617	-0.739201
2001	0.446617	-0.770432
2002	0.446617	-0.801072
2003	0.446617	-0.824222
2004	0.446617	-0.835656
2005	0.446617	-0.834648
2006	0.446617	-0.825226
2007	0.446617	-0.812637
2008	0.446617	-0.800467
2009	0.446617	-0.800744
2010	0.446617	-0.810682
2011	0.446617	-0.830759
2012	0.446617	-0.857615
2013	0.446617	-0.883107
2014	0.446617	-0.909637
2015	0.446617	-0.931792
2016	0.446617	-0.949736
2017	0.446617	-0.966151
2018	0.446617	-0.982507
2019	0.446617	-1.00401
2020	0.446617	-1.02458
2021	0.446617	-1.04579
2022	0.446617	-1.06386
2023	0.446617	-1.08077
2024	0.446617	-1.09475
2025	0.446617	-1.10325
2026	0.446617	-1.11312
2027	0.446617	-1.12454
2028	0.446617	-1.13681
2029	0.446617	-1.14902
2030	0.446617	-1.16012
2031	0.446617	-1.17171
2032	0.446617	-1.18106
2033	0.446617	-1.18829
2034	0.446617	-1.19392
2035	0.446617	-1.2023
2036	0.446617	-1.21327
2037	0.446617	-1.22397
2038	0.446617	-1.23633
2039	0.446617	-1.24944
2040	0.446617	-1.26069
2041	0.446617	-1.27101
2042	0.446617	-1.27997
2043	0.446617	-1.28893
2044	0.446617	-1.29677
2045	0.446617	-1.30331
2046	0.446617	-1.30862
2047	0.446617	-1.31087
[truncated: 135,462 more rows]

## Sheet: Fig_5b_modelled moho
Modelled moho depth
X (km)	Moho depth (km)
2399.48	72.4988
2406.68	72.4393
2413.88	71.6659
2421.08	71.2495
2428.28	72.2311
2435.48	74.581
2442.68	78.5371
2449.88	82.1958
2457.08	83.9508
2464.28	83.9508
2471.48	82.8205
2478.68	81.3927
2485.88	80.0244
2493.08	79.0428
2500.28	78.3884
2507.48	78.0314
2514.68	77.7637
2521.88	78.1504
2529.08	78.3884
2536.28	78.9238
2543.48	79.3997
2550.68	80.0244
2557.88	80.6193
2565.08	81.1845
2572.28	81.6604
2579.48	82.2553
2586.68	82.3148
2593.88	82.3148
2601.08	82.3148
2608.28	82.3148
2615.48	82.3148
2622.68	82.3148
2629.88	82.3148
2637.08	82.3148
2644.28	82.3148
2651.48	82.3148
2658.68	82.3148
2665.88	82.3148
2673.08	82.3148
2680.28	82.2256
2687.48	81.9876
2694.68	82.0768
2701.88	81.9281
2709.08	81.8389
2716.28	81.9579
2723.48	81.9876
2730.68	81.9876
2737.88	81.9876
2745.08	81.9876
2752.28	81.9876
2759.48	81.8686
2766.68	81.7199
2773.88	81.6604
2781.08	81.6604
2788.28	81.244
2795.48	81.006
2802.68	80.6788
2809.88	80.3516
2817.08	79.7864
2824.28	79.3105
2831.48	78.7156
2838.68	78.1207
2845.88	77.5258
2853.08	76.8714
2860.28	76.1872
2867.48	75.5626
2874.68	74.8784
2881.88	74.224
2889.08	73.6291
2896.28	73.1234
2903.48	72.4393
2910.68	71.9039
2917.88	71.4874
2925.08	71.1007
2932.28	70.5356
2939.48	70.2381
2946.68	69.8812
2953.88	69.7324
2961.08	69.2863
2968.28	69.2268
2975.47	69.0185
2982.67	68.5724
2989.87	68.5724
2997.07	68.5724
3004.27	68.5724
3011.47	68.5724
3018.67	68.5724
3025.87	68.5724
3033.07	68.6021
3040.27	68.8996
3047.47	68.8698
3054.67	68.9591
3061.87	69.0185
3069.07	69.197
3076.27	69.2268
3083.47	69.2268
3090.67	69.2268
3097.87	69.2268
3105.07	69.2268
3112.27	69.197
3119.47	69.1673
3126.67	68.8996
3133.87	68.6616
3141.07	68.5724
3148.27	68.2749
3155.47	67.918
3162.67	67.7395
3169.87	67.2636
3177.07	66.8471
3184.27	66.4902
3191.47	65.9548
3197.04	65.5185
